# Supplementary material for: Treatments of Interest in Male Breast Cancer: An Umbrella Review
Source: J Pers Med. 2025 Feb 11;15(2):66. doi: 10.3390/jpm15020066 (PMC11856642; doi:10.3390/jpm15020066)
Supplement: Supplementary file 1 [file jpm-15-00066-s001.zip]

Archive with 1 entries (1 files):
- jpm-3445139-supplementary.pdf
